# Supplementary material for: Secondary Metabolites with Antimycobacterial Activities from One Actinobacteria: Herbidospora yilanensis
Source: Molecules. 2021 Oct 15;26(20):6236. doi: 10.3390/molecules26206236 (PMC8570327; doi:10.3390/molecules26206236)
Supplement: Supplementary file 1 [file molecules-26-06236-s001.zip]

Archive with 1 entries (1 files):
- molecules-1391374-supply.pdf
